# Supplementary material for: Optimizing the Ion Conductivity and Mechanical Stability of Polymer Electrolyte Membranes Designed for Use in Lithium Ion Batteries: Combining Imidazolium-Containing Poly(ionic liquids) and Poly(propylene carbonate)
Source: Int J Mol Sci. 2024 Jan 27;25(3):1595. doi: 10.3390/ijms25031595 (PMC10855450; doi:10.3390/ijms25031595)
Supplement: Supplementary file 1 [file ijms-25-01595-s001.zip]

Archive with 1 entries (1 files):
- ijms-2813749-supplementary.pdf
